# Supplementary material for: Spatial Distribution, Pollution, and Ecological Risk Assessment of Metal(loid)s in Multiple Spheres of the Shennongjia Alpine Critical Zone, Central China
Source: Int J Environ Res Public Health. 2023 Jan 8;20(2):1126. doi: 10.3390/ijerph20021126 (PMC9858996; doi:10.3390/ijerph20021126)
Supplement: Supplementary file 1 [file ijerph-20-01126-s001.zip]

Archive with 1 entries (1 files):
- ijerph-2093126-supplementary.pdf
